# Supplementary material for: Ectopic expression of the sesame MYB transcription factor SiMYB305 promotes root growth and modulates ABA-mediated tolerance to drought and salt stresses in Arabidopsis
Source: AoB Plants. 2019 Dec 24;12(1):plz081. doi: 10.1093/aobpla/plz081 (PMC7019004; doi:10.1093/aobpla/plz081)
Supplement: plz081_suppl_Supplementary_Table_S1 [file plz081_suppl_supplementary_table_s1.xlsx]

## Sheet: Feuil1
Table S1 List of the primers used for qRT-PCR experiments in sesame and Arabidopsis
Gene	Forward primer sequence	Reverse primer sequence
SiMYB75 (SIN_1015311)	GGCTGTCGGACGAGGATT	AGACGGGTGGAGAAAGGG
AtRD22	TGGGAATGGGAGTGTTTGG	CGTCTTCCTCTGATCTGTCTTC
AtABA3	TCCAAGTAGCCAAACCAAGAG	TCAAGTCGCTTACACCTTCTG
AtNCED3	TCATCTGTTTCTGGCTCTTCC	CCAGCAAGTCGTTTTCAAGC
AtOST1	TCCAACCAGCATGACATACAG	AACTCCTGCTTACATCGCTC
AtEREBP	GTTAACTGATCGGAGACTGACG	AAGAACGGAGCTAGGGTTTG
AtWRKY28	CCCTAGTTTCAGTCTCGTTGC	GAAACCTCCCATCACAAAACG
ANACO19	ATTAAACCCGTGACTGCTCTC	TCTAACCCAAACCGCATCTC
AtDREB2C	CTTCCCTCACTTCCTCTTTTCC	GCTCGGTTACTGCATTTTCTG
AtSOD (AT3G56350)	CGCATGATCCTTTGGCTTCG	TCCTGGTTGGCTGTGGTTTC
AtPOD (AT3G49120)	CCAAACTCTTCGTGGACTATGC	AACTCTTGGTCGCTCTGGAT
AtAPX (AT1G 07890)	CTCTGGGACGATGCCACAAG	CTCGACCAAAGGACGGAAAA
AtCAT (AT1G20630)	TCACTTGTGCTGACTTTCTCCGA	TCTTGGATGTGAGATTTTGGGTT
RD29B	CACCACCAGGAGCAAA	TGACGAGCAAGACCCA
ATCBF2	AGCCGAGTCAGCGAAA	GGTGATTACAGTCCGAAGC
HSP17.4B	CGTTACAGAAGCCATA	AGAGTGAAGAAGGGTC
ATHSP70-14	TGGCAGCATCGAGAAC	AAGCGAGCCTTTACCC
Actin 2 (AT3G18780)	TCCTGCTCGTAGTCAA	CTCCCGCTATGTATGT
Actin7 (SIN_1006268)	GAGCATAACCCTCATAGA	GTGTTTCCCAGCATTG
