# Supplementary material for: Ectopic expression of the sesame MYB transcription factor SiMYB305 promotes root growth and modulates ABA-mediated tolerance to drought and salt stresses in Arabidopsis
Source: AoB Plants. 2019 Dec 24;12(1):plz081. doi: 10.1093/aobpla/plz081 (PMC7019004; doi:10.1093/aobpla/plz081)
Supplement: plz081_suppl_Supplementary_Table_S2 [file plz081_suppl_supplementary_table_s2.xlsx]

## Sheet: Feuil1
Table S2. Number of survived and dead plants aftr 17 days drought and 7 days under 200 mM NaCl treatments. For each experiment, 8 plants/ lines were used.
		Col-0	SiMYB75-Over expression lines			Col-0	SiMYB75-Over expression lines
			#L1	#L2	#L3		#L1	#L2	#L3
		Survived plants				Dead plants
Experiment 1	Control	8	8	8	8	0	0	0	0
	Drought	1	7	8	8	7	1	0	0
	NaCl	2	6	6	6	6	2	2	2
Experiment 2	Control	8	8	8	8	0	0	0	0
	Drought	2	7	8	8	6	1	0	0
	NaCl	3	5	7	6	5	3	1	2
